# Supplementary material for: Neurodegenerative disease-associated inclusion bodies are cleared by selective autophagy in budding yeast
Source: Autophagy Rep. 2023 Aug 7;2(1):2236407. doi: 10.1080/27694127.2023.2236407 (PMC10482306; doi:10.1080/27694127.2023.2236407)
Supplement: Supplemental Material [file KAUO_A_2236407_SM0632.zip]

Archive with 2 entries (2 files):
- IBophagy Figures resub final sup.pdf
- IBophagy_rev_final_Sup_clean.docx
